# Supplementary material for: ﻿Species of the genus Laureola (Isopoda, Armadillidae), with an identification key to world species
Source: Zookeys. 2026 Jan 16;1266:345–51. doi: 10.3897/zookeys.1266.174151 (PMC12831115; doi:10.3897/zookeys.1266.174151)
Supplement: XML Treatment for Laureola [file zookeys.1266.174151-treatment1.xml]

<!DOCTYPE tp:taxon-treatment
  PUBLIC "-//TaxonX//DTD Taxonomic Treatment Publishing DTD v0 20100105//EN" "tax-treatment-NSO.dtd">
<tp:taxon-treatment xmlns:tp="http://www.plazi.org/taxpub"><tp:treatment-meta><kwd-group><label>Taxon classification</label><kwd>
              <named-content content-type="kingdom">Animalia</named-content>
            </kwd><kwd>
              <named-content content-type="order">Isopoda</named-content>
            </kwd><kwd>
              <named-content content-type="family">Armadillidae</named-content>
            </kwd></kwd-group><mixed-citation publication-type="journal"><person-group><name><surname>Zong</surname><given-names>Zili</given-names></name><name><surname>Wang</surname><given-names>Yutao</given-names></name><name><surname>Jiang</surname><given-names>Chao</given-names></name><name><surname>Li</surname><given-names>Weichun</given-names></name></person-group><article-title>﻿Species of the genus <italic><tp:taxon-name><tp:taxon-name-part taxon-name-part-type="genus" reg="Laureola">Laureola</tp:taxon-name-part></tp:taxon-name></italic> (<tp:taxon-name><tp:taxon-name-part taxon-name-part-type="order">Isopoda</tp:taxon-name-part></tp:taxon-name>, <tp:taxon-name><tp:taxon-name-part taxon-name-part-type="family">Armadillidae</tp:taxon-name-part></tp:taxon-name>), with an identification key to world species</article-title><source>Zookeys</source><day>16</day><month>01</month><year>2026</year><volume>1266</volume><fpage>345</fpage><lpage>351</lpage><pub-id pub-id-type="doi">10.3897/zookeys.1266.174151</pub-id></mixed-citation></tp:treatment-meta><tp:nomenclature><label>﻿Genus</label><tp:taxon-name><object-id xmlns:xlink="http://www.w3.org/1999/xlink" content-type="arpha" xlink:type="simple">FA53DC60-A4D5-52B4-8C15-18C99CD9EC61</object-id>
            <tp:taxon-name-part taxon-name-part-type="genus" reg="Laureola">Laureola</tp:taxon-name-part>
          </tp:taxon-name><tp:taxon-authority>Barnard, 1960</tp:taxon-authority><tp:nomenclature-citation-list><tp:nomenclature-citation><tp:taxon-name>
                <tp:taxon-name-part taxon-name-part-type="genus" reg="Laureola">Laureola</tp:taxon-name-part>
              </tp:taxon-name><comment>Barnard, 1960a: 53.</comment></tp:nomenclature-citation><tp:nomenclature-citation><tp:taxon-name>
                <tp:taxon-name-part taxon-name-part-type="genus" reg="Paralaureola">Paralaureola</tp:taxon-name-part>
              </tp:taxon-name><comment>Vandel, 1973a: 142 (nomen nudum).</comment></tp:nomenclature-citation><tp:nomenclature-citation><tp:taxon-name>
                <tp:taxon-name-part taxon-name-part-type="genus" reg="Praelaureola">Praelaureola</tp:taxon-name-part>
              </tp:taxon-name><comment>Vandel, 1973b: 150.</comment></tp:nomenclature-citation></tp:nomenclature-citation-list></tp:nomenclature><tp:treatment-sec sec-type="type species" id="SECID0EAEAC"><title>Type species.</title><p><italic><tp:taxon-name><tp:taxon-name-part taxon-name-part-type="genus" reg="Akermania">Akermania</tp:taxon-name-part> <tp:taxon-name-part taxon-name-part-type="species" reg="paucispinosa">paucispinosa</tp:taxon-name-part></tp:taxon-name></italic> Barnard, 1949, by original designation.</p></tp:treatment-sec><tp:treatment-sec sec-type="diagnosis" id="SECID0EREAC"><title>Diagnosis.</title><p>Cephalon with a well-developed frontal shield. Body elliptic, bearing long spines or spiniform tubercles on dorsum. Pereonite 1 with bluntly round epimera, while pereonites 2−7 possess pointed epimera; ventral lobes present on pereonites 1, 2, and often 3. Pereopods elongated and fragile. Telson triangular except <italic><tp:taxon-name><tp:taxon-name-part taxon-name-part-type="genus" reg="Laureola">L.</tp:taxon-name-part> <tp:taxon-name-part taxon-name-part-type="species" reg="canberrensis">canberrensis</tp:taxon-name-part></tp:taxon-name></italic> (Vandel, 1973) and <italic><tp:taxon-name><tp:taxon-name-part taxon-name-part-type="genus" reg="Laureola">L.</tp:taxon-name-part> <tp:taxon-name-part taxon-name-part-type="species" reg="dubia">dubia</tp:taxon-name-part></tp:taxon-name></italic> Schmalfuss &amp; Ferrara, 1983, which display rectangular distal portions. Uropod protopod typically triangular; exopod well-developed. Epimera of pleonites 3–5 with acutely pointed apical tips. All pleopodal exopods equipped with pleopodal lungs (see also <xref ref-type="bibr" rid="B8">Schmalfuss and Ferrara 1983</xref>).</p></tp:treatment-sec><tp:treatment-sec sec-type="distribution" id="SECID0ERFAC"><title>Distribution.</title><p>Afrotropical, Australian, and Oriental regions.</p></tp:treatment-sec><ref-list><ref id="B8"><mixed-citation xmlns:xlink="http://www.w3.org/1999/xlink" xlink:type="simple"><person-group><name name-style="western"><surname>Schmalfuss</surname><given-names>H</given-names></name><name name-style="western"><surname>Ferrara</surname><given-names>F</given-names></name></person-group> (<year>1983</year>) Terrestrial isopods from West Africa, Part 3: Family <tp:taxon-name><tp:taxon-name-part taxon-name-part-type="family">Armadillidae</tp:taxon-name-part></tp:taxon-name> Verhoeff, 1917. Monitore Zoologico Italiano 18(1, Supplemento 18): 111–157. <ext-link xlink:href="10.1080/00269786.1983.11758568" ext-link-type="doi" xlink:type="simple">https://doi.org/10.1080/00269786.1983.11758568</ext-link></mixed-citation></ref></ref-list></tp:taxon-treatment>
