# Supplementary material for: ﻿Species of the genus Laureola (Isopoda, Armadillidae), with an identification key to world species
Source: Zookeys. 2026 Jan 16;1266:345–51. doi: 10.3897/zookeys.1266.174151 (PMC12831115; doi:10.3897/zookeys.1266.174151)
Supplement: XML Treatment for Laureola volamuca [file zookeys.1266.174151-treatment2.xml]

<!DOCTYPE tp:taxon-treatment
  PUBLIC "-//TaxonX//DTD Taxonomic Treatment Publishing DTD v0 20100105//EN" "tax-treatment-NSO.dtd">
<tp:taxon-treatment xmlns:tp="http://www.plazi.org/taxpub"><tp:treatment-meta><kwd-group><label>Taxon classification</label><kwd>
              <named-content content-type="kingdom">Animalia</named-content>
            </kwd><kwd>
              <named-content content-type="order">Isopoda</named-content>
            </kwd><kwd>
              <named-content content-type="family">Armadillidae</named-content>
            </kwd></kwd-group><mixed-citation publication-type="journal"><person-group><name><surname>Zong</surname><given-names>Zili</given-names></name><name><surname>Wang</surname><given-names>Yutao</given-names></name><name><surname>Jiang</surname><given-names>Chao</given-names></name><name><surname>Li</surname><given-names>Weichun</given-names></name></person-group><article-title>﻿Species of the genus <italic><tp:taxon-name><tp:taxon-name-part taxon-name-part-type="genus" reg="Laureola">Laureola</tp:taxon-name-part></tp:taxon-name></italic> (<tp:taxon-name><tp:taxon-name-part taxon-name-part-type="order">Isopoda</tp:taxon-name-part></tp:taxon-name>, <tp:taxon-name><tp:taxon-name-part taxon-name-part-type="family">Armadillidae</tp:taxon-name-part></tp:taxon-name>), with an identification key to world species</article-title><source>Zookeys</source><day>16</day><month>01</month><year>2026</year><volume>1266</volume><fpage>345</fpage><lpage>351</lpage><pub-id pub-id-type="doi">10.3897/zookeys.1266.174151</pub-id></mixed-citation></tp:treatment-meta><tp:nomenclature><label>﻿</label><tp:taxon-name><object-id xmlns:xlink="http://www.w3.org/1999/xlink" content-type="arpha" xlink:type="simple">CC4C56C5-DA6C-5160-8D54-D1BDEE4FDEEC</object-id>
            <tp:taxon-name-part taxon-name-part-type="genus" reg="Laureola">Laureola</tp:taxon-name-part>
            <tp:taxon-name-part taxon-name-part-type="species" reg="volamuca">volamuca</tp:taxon-name-part>
            <object-id xmlns:xlink="http://www.w3.org/1999/xlink" content-type="zoobank" xlink:type="simple">https://zoobank.org/A81D4045-02CD-46AE-8E93-9110055261DC</object-id>
          </tp:taxon-name><tp:taxon-authority>Zong, Wang, Jiang &amp; Li</tp:taxon-authority><tp:taxon-status xmlns:xlink="http://www.w3.org/1999/xlink" xlink:type="simple">sp. nov.</tp:taxon-status></tp:nomenclature><tp:treatment-sec sec-type="type material" id="SECID0E6GAC"><title>Type materials.</title><p><bold><italic>Holotype</italic></bold> • ♂, China, Hainan Province, Qiongzhong Li and Miao Autonomous County, Limu Mountain National Forest Park (<named-content xmlns:xlink="http://www.w3.org/1999/xlink" content-type="dwc:verbatimCoordinates" xlink:type="simple"><named-content content-type="geo-json" specific-use="{&#34;type&#34;:&#34;Point&#34;,&#34;coordinates&#34;:[109.799200,19.287600]}" id="NCID0ENHAC" xlink:type="simple">19.2876°N, 109.7992°E</named-content></named-content>), 1350 m, 6 November 2023, Yutao Wang leg., prep. slide nos. L23107, L24054–L24055. <bold><italic>Paratypes</italic></bold>: 26 ♂♂, 13 ♀♀, same data as holotype.</p></tp:treatment-sec><tp:treatment-sec sec-type="diagnosis" id="SECID0EVHAC"><title>Diagnosis.</title><p>Cephalon with frontal shield gently arched medially; pereopod 7 bearing a triangular process at distal tip of basis on sternal face; telson with a round distal tip.</p></tp:treatment-sec><tp:treatment-sec sec-type="description" id="SECID0E1HAC"><title>Description.</title><p><bold><italic>External morphology of adult</italic></bold> (Fig. <xref ref-type="fig" rid="F1">1</xref>). Maximum body length 3.5 mm in males, 3.8 mm in females. Body elliptic, unable to roll up into endoantennal conglobation. Dorsal surface yellowish brown, with extensive yellowish-white areas on pereonites 3, 4, and 7. Dorsum bearing long spines arranged as follows: cephalon with 4+1; pereonite 1 with 2+7; pereonites 2–6 each with 7; pereonite 7 with 4; pleonites 3–5 and telson each with single median spine.</p><p><fig id="F1" position="float" orientation="portrait"><object-id xmlns:xlink="http://www.w3.org/1999/xlink" content-type="doi" xlink:type="simple">10.3897/zookeys.1266.174151.figure1</object-id><object-id xmlns:xlink="http://www.w3.org/1999/xlink" content-type="arpha" xlink:type="simple">DF7942A0-1380-5DE9-9D21-8296F111B9FA</object-id><label>Figure 1.</label><caption><p><italic><tp:taxon-name><tp:taxon-name-part taxon-name-part-type="genus" reg="Laureola">Laureola</tp:taxon-name-part> <tp:taxon-name-part taxon-name-part-type="species" reg="volamuca">volamuca</tp:taxon-name-part></tp:taxon-name></italic> Zong, Wang, Jiang &amp; Li, sp. nov. <bold>A.</bold> Male adult, dorsal view <bold>B.</bold> Ditto, lateral view <bold>C.</bold> Ditto, ventral view <bold>D.</bold> Pleonites and telson, dorsal view <bold>E.</bold> Ditto, ventral view. Scale bars: 0.5 mm.</p></caption><graphic xmlns:xlink="http://www.w3.org/1999/xlink" xlink:href="zookeys-1266-345_article-174151__-g001.jpg" position="float" orientation="portrait" xlink:type="simple" id="oo_1513529.jpg"><uri content-type="original_file" xlink:type="simple">https://binary.pensoft.net/fig/1513529</uri></graphic></fig><bold><italic>Cephalon</italic></bold> (Figs <xref ref-type="fig" rid="F1">1A–C</xref>, <xref ref-type="fig" rid="F2">2A–F</xref>). Frontal shield not protruding above vertex, gently arched medially. Eye composed of 10–12 ommatidia. Antennule with three articles, distal article with eight to ten superimposed aesthetascs near apex. Antenna bearing long spine at distal apex of fifth peduncular article; flagellum with second article (including apical organ) approximately eight times as long as first article, apical organ thin and long. Left mandible with three-toothed incisor, five penicils between hairy lobe and molar process; right mandible with two-toothed incisor, four penicils between hairy lobe and molar process. Maxillule with two unequal penicils on distal margin of inner lobe; outer lobe with eight apical teeth of various sizes. Maxilla bilobate apically, inner lobe smaller and bearing more setae than outer lobe. Maxilliped endite rectangular, apex with three setae; palp three-articled, basal article with two small setae, medial article with one large seta at inner distal angle of distal margin, distal article densely covered with hairy setae.</p><fig id="F2" position="float" orientation="portrait"><object-id xmlns:xlink="http://www.w3.org/1999/xlink" content-type="doi" xlink:type="simple">10.3897/zookeys.1266.174151.figure2</object-id><object-id xmlns:xlink="http://www.w3.org/1999/xlink" content-type="arpha" xlink:type="simple">A23F1E3B-C0A8-5AD3-B8B1-24D9722AA8AE</object-id><label>Figure 2.</label><caption><p><italic><tp:taxon-name><tp:taxon-name-part taxon-name-part-type="genus" reg="Laureola">Laureola</tp:taxon-name-part> <tp:taxon-name-part taxon-name-part-type="species" reg="volamuca">volamuca</tp:taxon-name-part></tp:taxon-name></italic> Zong, Wang, Jiang &amp; Li, sp. nov. <bold>A.</bold> Antenna <bold>B.</bold> Left mandible <bold>C.</bold> Right mandible <bold>D.</bold> Maxillule <bold>E.</bold> Maxilla <bold>F.</bold> Maxilliped <bold>G.</bold> Pereopod 1 <bold>H.</bold> Pereopod 7 <bold>I.</bold> Pleopod 1 <bold>J.</bold> Pleopod 2 <bold>K.</bold> Pleopod 3 exopod <bold>L.</bold> Pleopod 4 exopod <bold>M.</bold> Pleopod 5 exopod. Scale bars: 0.1 mm.</p></caption><graphic xmlns:xlink="http://www.w3.org/1999/xlink" xlink:href="zookeys-1266-345_article-174151__-g002.jpg" position="float" orientation="portrait" xlink:type="simple" id="oo_1513530.jpg"><uri content-type="original_file" xlink:type="simple">https://binary.pensoft.net/fig/1513530</uri></graphic></fig><p><bold><italic>Pereon</italic></bold> (Figs <xref ref-type="fig" rid="F1">1A−C</xref>, <xref ref-type="fig" rid="F2">2G, H</xref>). Pereonite 1 with bluntly round epimera; pereonites 2−7 with pointed epimera. Ventral lobes present on pereonites 1–3. Pereopods without apparent sexual specializations; pereopod 1 basis thin and long, ischium concave on rostral face; pereopod 7 basis bearing small triangular process distally on sternal face, ischium concave on rostral face.</p><p><bold><italic>Pleon</italic></bold> (Fig. <xref ref-type="fig" rid="F1">1</xref>). Pleonites 3–5 with elongate, spine-shaped epimera. Telson broad basally, narrowed towards middle, distal half elliptic. Uropod protopod nearly triangular; exopod inserted near medial margin, approximately one-third length of protopod, not extending to its apex.</p><p><bold><italic>Male pleopods</italic></bold> (Fig. <xref ref-type="fig" rid="F2">2I−M</xref>). Pleopod 1 exopod small, twice as wide as long, distal part round; endopod with broad basal portion, tapering to pointed tip, apical portion directed outwards. Pleopod 2 exopod broad in basal one-third, distal two-thirds thin and long, outer margin strongly concave; endopod thin and long, surpassing exopod. Pleopods 3−4 exopods subtriangular, outer margin concave. Pleopod 5 exopod subquadrangular, outer margin nearly straight.</p></tp:treatment-sec><tp:treatment-sec sec-type="etymology" id="SECID0ESMAC"><title>Etymology.</title><p>The specific name is from the Latin “<italic>vola</italic>” (meaning “fly”) and “<italic>mucus</italic>” (meaning “nasal mucus”), referring to the species’ distinctive jumping locomotion, reminiscent of flying nasal mucus. We suggest the Chinese common name as “鼻屎精灵刺卷虫”.</p></tp:treatment-sec><tp:treatment-sec sec-type="distribution" id="SECID0E3MAC"><title>Distribution.</title><p>China (Hainan).</p></tp:treatment-sec><tp:treatment-sec sec-type="natural history" id="SECID0EBNAC"><title>Natural history.</title><p>This species was collected in the ecotone between coniferous and broad-leaved forests. It forages diurnally on stones covered with algae and moss. At night, it seeks shelter under the webs of jumping spiders and also forages on remnants of prey left within these webs. The species exhibits a characteristic jumping escape response when disturbed (see Suppl. material <xref ref-type="supplementary-material" rid="S1">1</xref>: videos 1, 2).</p></tp:treatment-sec><tp:treatment-sec sec-type="remarks" id="SECID0ELNAC"><title>Remarks.</title><p>The new species is similar to <italic><tp:taxon-name><tp:taxon-name-part taxon-name-part-type="genus" reg="Laureola">Laureola</tp:taxon-name-part> <tp:taxon-name-part taxon-name-part-type="species" reg="leucocephala">leucocephala</tp:taxon-name-part></tp:taxon-name></italic> Li &amp; Wang, 2022, but it can be distinguished by the following characters: cephalon with frontal shield not protruding above the vertex and is gently arched medially; the basis of pereopod 7 bears a triangular process distally on the sternal face; the telson has a rounded distal tip; and the uropod exopod does not reach the tip of the protopod. In <italic><tp:taxon-name><tp:taxon-name-part taxon-name-part-type="genus" reg="Laureola">L.</tp:taxon-name-part> <tp:taxon-name-part taxon-name-part-type="species" reg="leucocephala">leucocephala</tp:taxon-name-part></tp:taxon-name></italic>, the frontal shield distinctly protrudes above the vertex and bears a broad median triangular process; the basis of pereopod 7 lacks any projection; the telson tapers to a pointed distal tip; and the uropod exopod exceeds the tip of the protopod.</p><sec sec-type="﻿Key to the species of the genus Laureola Barnard, 1960" id="SECID0EHOAC"><title>﻿Key to the species of the genus <italic><tp:taxon-name><tp:taxon-name-part taxon-name-part-type="genus" reg="Laureola">Laureola</tp:taxon-name-part></tp:taxon-name></italic> Barnard, 1960</title><table-wrap content-type="key" position="anchor" orientation="portrait"><table id="TID0ELJAC" rules="all"><tbody><tr><td rowspan="1" colspan="1">1</td><td rowspan="1" colspan="1">Pleonites 3 and 4 each with one spine</td><td rowspan="1" colspan="1">
                      <bold>2</bold>
                    </td></tr><tr><td rowspan="1" colspan="1">–</td><td rowspan="1" colspan="1">Pleonites 3 and 4 each with two or three spines</td><td rowspan="1" colspan="1">
                      <bold>8</bold>
                    </td></tr><tr><td rowspan="1" colspan="1">2</td><td rowspan="1" colspan="1">Uropod exopod extending beyond apex of protopod</td><td rowspan="1" colspan="1">
                      <bold>3</bold>
                    </td></tr><tr><td rowspan="1" colspan="1">–</td><td rowspan="1" colspan="1">Uropod exopod not reaching apex of protopod</td><td rowspan="1" colspan="1">
                      <bold>6</bold>
                    </td></tr><tr><td rowspan="1" colspan="1">3</td><td rowspan="1" colspan="1">Pereonite 7 with five or seven spines</td><td rowspan="1" colspan="1">
                      <bold>4</bold>
                    </td></tr><tr><td rowspan="1" colspan="1">–</td><td rowspan="1" colspan="1">Pereonite 7 with more than seven spines</td><td rowspan="1" colspan="1">
                      <bold>5</bold>
                    </td></tr><tr><td rowspan="1" colspan="1">4</td><td rowspan="1" colspan="1">Pereonites 2–7 each with five spines</td><td rowspan="1" colspan="1">
                      <bold>
                        <italic>
                          <tp:taxon-name><tp:taxon-name-part taxon-name-part-type="genus" reg="Laureola">L.</tp:taxon-name-part> <tp:taxon-name-part taxon-name-part-type="species" reg="indica">indica</tp:taxon-name-part></tp:taxon-name>
                        </italic>
                      </bold>
                    </td></tr><tr><td rowspan="1" colspan="1">–</td><td rowspan="1" colspan="1">Pereonites 2–6 each with nine spines, pereonite 7 with seven spines</td><td rowspan="1" colspan="1">
                      <bold>
                        <italic>
                          <tp:taxon-name><tp:taxon-name-part taxon-name-part-type="genus" reg="Laureola">L.</tp:taxon-name-part> <tp:taxon-name-part taxon-name-part-type="species" reg="vietnamensis">vietnamensis</tp:taxon-name-part></tp:taxon-name>
                        </italic>
                      </bold>
                    </td></tr><tr><td rowspan="1" colspan="1">5</td><td rowspan="1" colspan="1">Pereonites 2–6 with nine spines, pereonite 7 with eight spines</td><td rowspan="1" colspan="1">
                      <bold>
                        <italic>
                          <tp:taxon-name><tp:taxon-name-part taxon-name-part-type="genus" reg="Laureola">L.</tp:taxon-name-part> <tp:taxon-name-part taxon-name-part-type="species" reg="leucocephala">leucocephala</tp:taxon-name-part></tp:taxon-name>
                        </italic>
                      </bold>
                    </td></tr><tr><td rowspan="1" colspan="1">–</td><td rowspan="1" colspan="1">Pereonites 2–4 each with eleven spines, pereonites 5–7 each with nine spines</td><td rowspan="1" colspan="1">
                      <bold>
                        <italic>
                          <tp:taxon-name><tp:taxon-name-part taxon-name-part-type="genus" reg="Laureola">L.</tp:taxon-name-part> <tp:taxon-name-part taxon-name-part-type="species" reg="miacantha">miacantha</tp:taxon-name-part></tp:taxon-name>
                        </italic>
                      </bold>
                    </td></tr><tr><td rowspan="1" colspan="1">6</td><td rowspan="1" colspan="1">Telson with a round distal portion</td><td rowspan="1" colspan="1">
                      <bold><italic><tp:taxon-name><tp:taxon-name-part taxon-name-part-type="genus" reg="Laureola">L.</tp:taxon-name-part> <tp:taxon-name-part taxon-name-part-type="species" reg="volamuca">volamuca</tp:taxon-name-part></tp:taxon-name></italic> sp. nov.</bold>
                    </td></tr><tr><td rowspan="1" colspan="1">–</td><td rowspan="1" colspan="1">Telson with a triangular distal portion</td><td rowspan="1" colspan="1">
                      <bold>7</bold>
                    </td></tr><tr><td rowspan="1" colspan="1">7</td><td rowspan="1" colspan="1">Cephalon with arranging in two rows of six spines</td><td rowspan="1" colspan="1">
                      <bold>
                        <italic>
                          <tp:taxon-name><tp:taxon-name-part taxon-name-part-type="genus" reg="Laureola">L.</tp:taxon-name-part> <tp:taxon-name-part taxon-name-part-type="species" reg="longispina">longispina</tp:taxon-name-part></tp:taxon-name>
                        </italic>
                      </bold>
                    </td></tr><tr><td rowspan="1" colspan="1">–</td><td rowspan="1" colspan="1">Cephalon with arranging in three rows of eight spines</td><td rowspan="1" colspan="1">
                      <bold>
                        <italic>
                          <tp:taxon-name><tp:taxon-name-part taxon-name-part-type="genus" reg="Laureola">L.</tp:taxon-name-part> <tp:taxon-name-part taxon-name-part-type="species" reg="paucispinosa">paucispinosa</tp:taxon-name-part></tp:taxon-name>
                        </italic>
                      </bold>
                    </td></tr><tr><td rowspan="1" colspan="1">8</td><td rowspan="1" colspan="1">Pleonites 3 and 4 each with two spines</td><td rowspan="1" colspan="1">
                      <bold>9</bold>
                    </td></tr><tr><td rowspan="1" colspan="1">–</td><td rowspan="1" colspan="1">Pleonites 3 and 4 each with three spines</td><td rowspan="1" colspan="1">
                      <bold>11</bold>
                    </td></tr><tr><td rowspan="1" colspan="1">9</td><td rowspan="1" colspan="1">Telson with a triangular distal portion</td><td rowspan="1" colspan="1">
                      <bold>
                        <italic>
                          <tp:taxon-name><tp:taxon-name-part taxon-name-part-type="genus" reg="Laureola">L.</tp:taxon-name-part> <tp:taxon-name-part taxon-name-part-type="species" reg="silvatica">silvatica</tp:taxon-name-part></tp:taxon-name>
                        </italic>
                      </bold>
                    </td></tr><tr><td rowspan="1" colspan="1">–</td><td rowspan="1" colspan="1">Telson with a rectangular distal portion</td><td rowspan="1" colspan="1">
                      <bold>10</bold>
                    </td></tr><tr><td rowspan="1" colspan="1">10</td><td rowspan="1" colspan="1">Telson with two spines, distal apex without projection</td><td rowspan="1" colspan="1">
                      <bold>
                        <italic>
                          <tp:taxon-name><tp:taxon-name-part taxon-name-part-type="genus" reg="Laureola">L.</tp:taxon-name-part> <tp:taxon-name-part taxon-name-part-type="species" reg="canberrensis">canberrensis</tp:taxon-name-part></tp:taxon-name>
                        </italic>
                      </bold>
                    </td></tr><tr><td rowspan="1" colspan="1">–</td><td rowspan="1" colspan="1">Telson without two spines, distal apex with a triangular projection on each lateral margin</td><td rowspan="1" colspan="1">
                      <bold>
                        <italic>
                          <tp:taxon-name><tp:taxon-name-part taxon-name-part-type="genus" reg="Laureola">L.</tp:taxon-name-part> <tp:taxon-name-part taxon-name-part-type="species" reg="dubia">dubia</tp:taxon-name-part></tp:taxon-name>
                        </italic>
                      </bold>
                    </td></tr><tr><td rowspan="1" colspan="1">11</td><td rowspan="1" colspan="1">Telson without long spines, some individuals with one small spine</td><td rowspan="1" colspan="1">
                      <bold>
                        <italic>
                          <tp:taxon-name><tp:taxon-name-part taxon-name-part-type="genus" reg="Laureola">L.</tp:taxon-name-part> <tp:taxon-name-part taxon-name-part-type="species" reg="rubicunda">rubicunda</tp:taxon-name-part></tp:taxon-name>
                        </italic>
                      </bold>
                    </td></tr><tr><td rowspan="1" colspan="1">–</td><td rowspan="1" colspan="1">Telson with distinctively long spines</td><td rowspan="1" colspan="1">
                      <bold>12</bold>
                    </td></tr><tr><td rowspan="1" colspan="1">12</td><td rowspan="1" colspan="1">Telson with one spine</td><td rowspan="1" colspan="1">
                      <bold>
                        <italic>
                          <tp:taxon-name><tp:taxon-name-part taxon-name-part-type="genus" reg="Laureola">L.</tp:taxon-name-part> <tp:taxon-name-part taxon-name-part-type="species" reg="hiatus">hiatus</tp:taxon-name-part></tp:taxon-name>
                        </italic>
                      </bold>
                    </td></tr><tr><td rowspan="1" colspan="1">–</td><td rowspan="1" colspan="1">Telson with two spines</td><td rowspan="1" colspan="1">
                      <bold>
                        <italic>
                          <tp:taxon-name><tp:taxon-name-part taxon-name-part-type="genus" reg="Laureola">L.</tp:taxon-name-part> <tp:taxon-name-part taxon-name-part-type="species" reg="bivomer">bivomer</tp:taxon-name-part></tp:taxon-name>
                        </italic>
                      </bold>
                    </td></tr></tbody></table></table-wrap></sec></tp:treatment-sec><tp:treatment-sec><!--Section generated to contain objects referenced in tp:taxon-treatment.--><supplementary-material xmlns:xlink="http://www.w3.org/1999/xlink" id="S1" position="float" orientation="portrait" xlink:type="simple"><object-id content-type="doi" xlink:type="simple">10.3897/zookeys.1266.174151.suppl1</object-id><object-id content-type="arpha" xlink:type="simple">B67EBB2E-DDD7-5B70-8632-E365B9B13C21</object-id><label>Supplementary material 1</label><caption><p>Videos 1, 2</p></caption><statement content-type="dataType"><label>Data type</label><p>zip</p></statement><statement content-type="notes"><label>Explanation note</label><p>Video recordings depicting the escape behaviour of <italic><tp:taxon-name><tp:taxon-name-part taxon-name-part-type="genus" reg="Laureola">Laureola</tp:taxon-name-part> <tp:taxon-name-part taxon-name-part-type="species" reg="volamuca">volamuca</tp:taxon-name-part></tp:taxon-name></italic> Zong, Wang, Jiang &amp; Li, sp. nov. The species exhibits a characteristic forward-jumping motion when disturbed.</p></statement><media xlink:href="zookeys-1266-345_article-174151__-s001.7z" mimetype="application" mime-subtype="x-7z-compressed" position="float" orientation="portrait" xlink:type="simple" id="oo_1513531.7z"><uri content-type="original_file" xlink:type="simple">https://binary.pensoft.net/file/1513531</uri></media><permissions><license xlink:type="simple"><license-p>This dataset is made available under the Open Database License (http://opendatacommons.org/licenses/odbl/1.0/). The Open Database License (ODbL) is a license agreement intended to allow users to freely share, modify, and use this Dataset while maintaining this same freedom for others, provided that the original source and author(s) are credited.</license-p></license></permissions><attrib specific-use="authors">Zili Zong, Yutao Wang, Chao Jiang, Weichun Li</attrib></supplementary-material></tp:treatment-sec></tp:taxon-treatment>
